# Supplementary material for: CellTree: an R/bioconductor package to infer the hierarchical structure of cell populations from single-cell RNA-seq data
Source: BMC Bioinformatics. 2016 Sep 13;17(1):363. doi: 10.1186/s12859-016-1175-6 (PMC5020541; doi:10.1186/s12859-016-1175-6)
Supplement: Additional file 9 — Gene probability distribution for topic 3. Per-topic gene probability distribution for Topic 3 of the hESC data model computed by cellTree. (CSV 3 kb) [file 12859_2016_1175_MOESM9_ESM.csv]

MTRNR2L2	0.000474365512838049
ACTB	0.000469252465623961
KRT18	0.00043796197159477
PRDX1	0.000435203896356615
PTMA	0.000434459882532523
RPS8	0.000431566218286887
RPS7	0.00042985048805376
GAPDH	0.000424870968860795
MTRNR2L8	0.000422035931313401
RPL19	0.000420958222328283
RPL6	0.000417550403935961
DPPA3	0.00041106906042152
RPL4	0.000409121395524024
FABP5	0.00040845742626547
RPL23	0.000405846154922596
GNB2L1	0.000403962132061777
HSP90AA1	0.000403408342642586
RPL41	0.000402497819001323
RPL17	0.000398415532475175
TUBB4	0.000398329758729162
RPL14	0.000397742270621741
TUBA1C	0.000395758532167226
MTRNR2L9	0.000394663550922423
RPS9	0.00039127232765717
KHDC1L	0.000389885123384592
RPL18A	0.000382297742600267
RPL18AP3	0.000381455605773998
MTRNR2L1	0.000381049640332488
ACTG1	0.000380942310377836
LDHB	0.000380146175137579
ENO1	0.00037673998404206
RPLP2	0.000373305701980649
KRT8	0.000368386766358271
UBB	0.000367413952781262
DNMT3L	0.000367166603728083
RPL35A	0.000366945735902327
RPL21P28	0.000366410559619902
RPL21	0.000366054321078959
RPS15	0.000364121451895336
OAZ1	0.000363773002822704
RPL35	0.000363101422894539
ANXA2	0.000361439571491887
DNAJC15	0.000359325784535654
EIF4A1	0.000358683448345969
MTRNR2L6	0.0003586534653221
PDCL3	0.000358497302938076
FAU	0.000357163305523266
CALM2	0.000355494666712082
RPL13	0.000354987904954705
S100A16	0.000354345922503607
H2AFZ	0.000354109408998318
VDAC2	0.000352506865851022
BASP1	0.000351154869245829
HSP90AB1	0.000350605742304349
LDHA	0.000349686156957934
NDUFB9	0.000349268234456753
TBCA	0.000348643480605144
ATP5A1	0.000348479704518154
NME2	0.00034782208439368
SLC25A5	0.000347698408843085
SLC25A3	0.000347688423092199
RPL23A	0.000346444251324311
ATP5B	0.000346360537218654
PGAM1	0.00034617751593936
COX4I1	0.000345464211314397
RPS26	0.000344778897561244
TUBB	0.000343537279102097
STMN1	0.000343209043167327
UQCRH	0.000342414992619644
RPL36	0.000338387964657065
YBX1	0.000336413979844715
GSTP1	0.000335092987425393
EIF3E	0.000334750365747297
TXN	0.00033466277925118
TCP1	0.000334342928822192
TAGLN2	0.000332893365186806
NDUFAB1	0.000332763010792611
RPL36A	0.000332712202089934
HMGB1	0.000330767466034996
PSMA7	0.000329075139974148
HSPD1	0.000328986832998581
PFN1	0.000327940794376785
COX6A1	0.000327575345567459
CCT6A	0.000325909400468781
PA2G4	0.000325756159868015
S100A10	0.000325320170417787
ATP5O	0.000324663344333747
RPS28	0.000322415190015953
LOC440926	0.000322104818349753
PPA1	0.000320768418111265
H3F3A	0.000320667807542711
EIF3M	0.000320058419601535
NCRNA00188	0.00031966185653201
RPL34	0.000319444081346001
RBM3	0.000318927388646967
MIF	0.000318321573088267
RPL37A	0.000317572640160129
MRFAP1	0.000317422950847105
FTL	0.000317382632724718
NOP58	0.000317382336427294
